# Supplementary material for: Acidovorax citrulli Effector AopV Suppresses Plant Immunity and Interacts with Aromatic Dehydratase ADT6 in Watermelon
Source: Int J Mol Sci. 2022 Oct 3;23(19):11719. doi: 10.3390/ijms231911719 (PMC9570411; doi:10.3390/ijms231911719)
Supplement: Supplementary file 1 [file ijms-23-11719-s001.zip]

Archive with 1 entries (1 files):
- ijms-1928028-supplementary.pdf
